# Supplementary material for: Outbreak of Western Equine Encephalitis Virus Infection Associated with Neurological Disease in Horses Following a Nearly 40-Year Intermission Period in Argentina
Source: Viruses. 2024 Oct 10;16(10):1594. doi: 10.3390/v16101594 (PMC11512283; doi:10.3390/v16101594)
Supplement: Supplementary file 1 [file viruses-16-01594-s001.zip]

Archive with 1 entries (1 files):
- viruses-3216794-supplementary.pdf
